# Supplementary material for: Comparative Transcriptome Analysis of Gossypium hirsutum Mutant (xin w 139) and Wild-Type (Xin W 139) Plants During Seed Embryo Development
Source: Genes (Basel). 2024 Oct 30;15(11):1408. doi: 10.3390/genes15111408 (PMC11594188; doi:10.3390/genes15111408)
Supplement: Supplementary file 1 [file genes-15-01408-s001.zip]

Archive with 3 entries (2 files):
- Supplementary File/Table S1.xlsx
- Supplementary File/Table S2.xlsx
- Supplementary File/
