# Supplementary material for: Comparative Transcriptome Analysis of Gossypium hirsutum Mutant (xin w 139) and Wild-Type (Xin W 139) Plants During Seed Embryo Development
Source: Genes (Basel). 2024 Oct 30;15(11):1408. doi: 10.3390/genes15111408 (PMC11594188; doi:10.3390/genes15111408)
Supplement: Supplementary file 1 [file genes-15-01408-s001.zip › Supplementary File/Table S1.xlsx]

## Sheet: Sheet1
Table S1.All primers used in this study
Gene id	Forward primer	Reverse primer
GH_A07G0877	TCGTTCGTGGCTACCCTTTC	ACCGCGTCAACAAACCTAGT
GH_D01G1934	GACGTTGTGATTGTGGGAGC	ACAGCATCCAAGGCTTTCCA
GH_D02G0314	CACGCGTTGATCAGAGGGAA	GACTTCGACAACCCTGAGCC
GH_D02G1381	GCCCTACAAGGTCCCAGAAC	TCAATGCTGTTGGAGTCGGG
GH_D03G0690	AGCTGCAGATTGAGGTGGTT	CCATGAATACGGTGAGCAGC
GH_D06G0373	TACGATGGCACACTGTCACC	CTCTGCATCTTCCGGTGAGT
GH_D10G0072	TCAACACTTCTTCGACGCCA	CCGCCACTCCGAATCCTAAG
GH_D10G0604	TGCATGCACTGGTGATGTTG	AATGTATGCTGCTGCTTGGC
GH_D11G3021	GGCTTCTCCATGCCACTGAT	CCAACCTTCGGTCCCTTTGA
Gh_UBQ7	GAAGGCATTCCACCTGACCAAC	CTTGACCTTCTTCTTCTTGTGCTTG
