# Supplementary material for: Comparative Transcriptome Analysis of Gossypium hirsutum Mutant (xin w 139) and Wild-Type (Xin W 139) Plants During Seed Embryo Development
Source: Genes (Basel). 2024 Oct 30;15(11):1408. doi: 10.3390/genes15111408 (PMC11594188; doi:10.3390/genes15111408)
Supplement: Supplementary file 1 [file genes-15-01408-s001.zip › Supplementary File/Table S2.xlsx]

## Sheet: Sheet1
Table S2. Summary statistics for RNA-seq analysis of cottonseed embryo samples from G. hirsutum.
Sample	Raw Reads	Clean Reads	Clean Base(G)	Q20(%)	Q30(%)	GC Content(%)	alignment rate(%)
Xin W 139-15DPA-1	53163920	52430022	7.86	97.36	92.46	43.58	98.12
Xin W 139-15DPA-2	56297654	55447586	8.32	97.41	92.57	43.57	98.15
Xin W 139-15DPA-3	51651988	50809246	7.62	97.47	92.71	43.63	98.19
Xin W 139-20DPA-1	55194880	54392228	8.16	97.38	92.5	43.92	98.11
Xin W 139-20DPA-2	54473660	53528592	8.03	97.39	92.54	43.92	98.12
Xin W 139-20DPA-3	52245680	51294780	7.69	97.4	92.53	43.91	98.13
Xin W 139-25DPA-1	55202030	54251284	8.14	97.43	92.63	46.24	98.33
Xin W 139-25DPA-2	56903470	56081618	8.41	97.45	92.65	46.32	98.32
Xin W 139-25DPA-3	47872114	47390076	7.11	97.43	92.63	46.2	98.36
Xin W 139-30DPA-1	55568298	54946742	8.24	97.45	92.66	46.5	98.4
Xin W 139-30DPA-2	50311844	49684376	7.45	97.42	92.62	46.46	98.35
Xin W 139-30DPA-3	52218292	51685778	7.75	97.44	92.65	46.47	98.39
xin w 139-15DPA-1	52974928	52302038	7.85	97.63	92.98	43.67	98.37
xin w 139-15DPA-2	50779600	50052638	7.51	97.62	92.93	43.69	98.35
xin w 139-15DPA-3	51643722	50948240	7.64	97.67	93.06	43.66	98.39
xin w 139-20DPA-1	53163624	52417844	7.86	97.64	92.99	43.54	98.33
xin w 139-20DPA-2	49927338	49187658	7.38	97.7	93.15	43.62	98.27
xin w 139-20DPA-3	54895154	53922560	8.09	97.77	93.34	43.78	98.3
xin w 139-25DPA-1	52054378	51229140	7.68	97.83	93.45	44.24	98.46
xin w 139-25DPA-2	52196524	51435834	7.72	97.83	93.46	44.17	98.47
xin w 139-25DPA-3	52025990	51228644	7.68	97.75	93.3	44.16	98.33
xin w 139-30DPA-1	52096534	51289012	7.69	97.75	93.27	45.24	98.39
xin w 139-30DPA-2	53837280	52995778	7.95	97.77	93.33	45.27	98.4
xin w 139-30DPA-3	55414388	54614086	8.19	97.76	93.3	45.22	98.39
